# Supplementary material for: Genome of the hoverfly Eupeodes corollae provides insights into the evolution of predation and pollination in insects
Source: BMC Biol. 2022 Jul 6;20:157. doi: 10.1186/s12915-022-01356-6 (PMC9261035; doi:10.1186/s12915-022-01356-6)
Supplement: Supplementary file 2 — Additional file 2: Table S5. GO enrichment analysis of Syrphidae-specific genes (Fisher’s exact test, p < 0.05). Table S6. GO enrichment analysis of species-specific genes of Eupeodes corollae (Fisher’s exact test, p < 0.05). Table S7. GO enrichment analysis of the homologous genes shared between Eupeodes corollae and Scaeva pyrastri (Fisher’s exact test, p < 0.05). Table S8. GO enrichment analysis of the homologous genes shared between Eupeodes corollae and ladybugs (Fisher’s exact test, p < 0.05). Table S9. GO enrichment analysis of the homologous genes shared between Eupeodes corollae and honeybees (Fisher’s exact test, p < 0.05). Table S10. Differentially expressed genes in adults compared to larvae stage in Eupeodes corollae. [file 12915_2022_1356_MOESM2_ESM.xlsx]

## Sheet: Supplementary Table 5
Supplementary Table 5. GO enrichment analysis of Syrphidae-specific genes (Fisher’s exact test, p < 0.05).
GO	Term*	Name	Ratio in study	Ratio in pop	pvalue	p.adjust
GO:0033596	CC	TSC1-TSC2 complex	1/254	3/9404	0.00818709	0.376637
GO:0000172	CC	ribonuclease MRP complex	1/254	8/9404	0.0216906	0.376637
GO:0044214	CC	spanning component of plasma membrane	1/254	8/9404	0.0216906	0.376637
GO:0089717	CC	spanning component of membrane	1/254	8/9404	0.0216906	0.376637
GO:0005655	CC	nucleolar ribonuclease P complex	1/254	9/9404	0.0243702	0.376637
GO:0016529	CC	sarcoplasmic reticulum	1/254	9/9404	0.0243702	0.376637
GO:0030681	CC	multimeric ribonuclease P complex	1/254	10/9404	0.0270428	0.376637
GO:0030677	CC	ribonuclease P complex	1/254	13/9404	0.0350188	0.376637
GO:0048188	CC	Set1C/COMPASS complex	1/254	13/9404	0.0350188	0.376637
GO:0016528	CC	sarcoplasm	1/254	14/9404	0.0376637	0.376637
GO:0005576	CC	extracellular region	5/254	729/9404	0.0429889	0.390808
GO:0001071	MF	nucleic acid binding transcription factor activity	5/254	412/9404	0.00114334	0.043447
GO:0003700	MF	transcription factor activity, sequence-specific DNA binding	5/254	412/9404	0.00114334	0.043447
GO:0005213	MF	structural constituent of chorion	1/254	2/9404	0.00418643	0.0953573
GO:0004175	MF	endopeptidase activity	3/254	186/9404	0.0062358	0.0953573
GO:0000171	MF	ribonuclease MRP activity	1/254	3/9404	0.00627351	0.0953573
GO:0004198	MF	calcium-dependent cysteine-type endopeptidase activity	1/254	5/9404	0.0104354	0.113299
GO:0004526	MF	ribonuclease P activity	1/254	5/9404	0.0104354	0.113299
GO:0004549	MF	tRNA-specific ribonuclease activity	1/254	7/9404	0.0145811	0.117209
GO:0016019	MF	peptidoglycan receptor activity	1/254	7/9404	0.0145811	0.117209
GO:0000981	MF	RNA polymerase II transcription factor activity, sequence-specific DNA binding	3/254	259/9404	0.0154222	0.117209
GO:0070011	MF	peptidase activity, acting on L-amino acid peptides	3/254	322/9404	0.0274262	0.139488
GO:0016891	MF	endoribonuclease activity, producing 5'-phosphomonoesters	1/254	14/9404	0.0289635	0.139488
GO:0008233	MF	peptidase activity	3/254	329/9404	0.0290016	0.139488
GO:0003677	MF	DNA binding	4/254	597/9404	0.0311123	0.139488
GO:0005214	MF	structural constituent of chitin-based cuticle	2/254	138/9404	0.0328719	0.139488
GO:0042302	MF	structural constituent of cuticle	2/254	138/9404	0.0328719	0.139488
GO:0008329	MF	signaling pattern recognition receptor activity	1/254	16/9404	0.0330366	0.139488
GO:0038187	MF	pattern recognition receptor activity	1/254	16/9404	0.0330366	0.139488
GO:0016893	MF	endonuclease activity, active with either ribo- or deoxyribonucleic acids and producing 5'-phosphomonoesters	1/254	19/9404	0.0391164	0.148972
GO:0043565	MF	sequence-specific DNA binding	3/254	370/9404	0.0392032	0.148972
GO:0033182	BP	regulation of histone ubiquitination	1/254	1/9404	0.00225861	0.199403
GO:0033184	BP	positive regulation of histone ubiquitination	1/254	1/9404	0.00225861	0.199403
GO:0033523	BP	histone H2B ubiquitination	1/254	1/9404	0.00225861	0.199403
GO:0036285	BP	SAGA complex assembly	1/254	1/9404	0.00225861	0.199403
GO:0045138	BP	nematode male tail tip morphogenesis	1/254	1/9404	0.00225861	0.199403
GO:2001166	BP	regulation of histone H2B ubiquitination	1/254	1/9404	0.00225861	0.199403
GO:2001168	BP	positive regulation of histone H2B ubiquitination	1/254	1/9404	0.00225861	0.199403
GO:0042335	BP	cuticle development	4/254	306/9404	0.00437004	0.261155
GO:0051171	BP	regulation of nitrogen compound metabolic process	10/254	1898/9404	0.00439027	0.261155
GO:0002119	BP	nematode larval development	1/254	2/9404	0.00451238	0.261155
GO:0072553	BP	terminal button organization	2/254	53/9404	0.00623343	0.261155
GO:0031323	BP	regulation of cellular metabolic process	10/254	2001/9404	0.00655552	0.261155
GO:0071312	BP	cellular response to alkaloid	1/254	3/9404	0.0067613	0.261155
GO:1902349	BP	response to chloroquine	1/254	3/9404	0.0067613	0.261155
GO:1902350	BP	cellular response to chloroquine	1/254	3/9404	0.0067613	0.261155
GO:1904515	BP	positive regulation of TORC2 signaling	1/254	3/9404	0.0067613	0.261155
GO:0061059	BP	positive regulation of peptidoglycan recognition protein signaling pathway	1/254	4/9404	0.0090054	0.29643
GO:1903939	BP	regulation of TORC2 signaling	1/254	4/9404	0.0090054	0.29643
GO:0048067	BP	cuticle pigmentation	2/254	66/9404	0.00953423	0.29643
GO:0031326	BP	regulation of cellular biosynthetic process	8/254	1450/9404	0.0100404	0.29643
*CC: cellular component; MF: molecular function; BP: biological process

## Sheet: Supplementary Table 6
Supplementary Table 6. GO enrichment analysis of species-specific genes of Eupeodes corollae (Fisher’s exact test, p < 0.05).
GO	Term*	Name	Ratio in study	Ratio in pop	pvalue	p.adjust
GO:0030686	CC	90S preribosome	2/1640	36/9404	0.00114573	0.0761551
GO:0031090	CC	organelle membrane	5/1640	639/9404	0.00118992	0.0761551
GO:1902712	CC	G-protein coupled GABA receptor complex	1/1640	3/9404	0.00429407	0.104625
GO:0030684	CC	preribosome	2/1640	73/9404	0.00464299	0.104625
GO:0030690	CC	Noc1p-Noc2p complex	1/1640	4/9404	0.0057217	0.104625
GO:0030691	CC	Noc2p-Noc3p complex	1/1640	4/9404	0.0057217	0.104625
GO:1902710	CC	GABA receptor complex	1/1640	4/9404	0.0057217	0.104625
GO:0030689	CC	Noc complex	1/1640	6/9404	0.00857138	0.117321
GO:0044422	CC	organelle part	8/1640	2592/9404	0.00959124	0.117321
GO:0016235	CC	aggresome	1/1640	7/9404	0.00999343	0.117321
GO:0031967	CC	organelle envelope	3/1640	343/9404	0.0111681	0.117321
GO:0031975	CC	envelope	3/1640	343/9404	0.0111681	0.117321
GO:0038037	CC	G-protein coupled receptor dimeric complex	1/1640	9/9404	0.012832	0.117321
GO:0097648	CC	G-protein coupled receptor complex	1/1640	9/9404	0.012832	0.117321
GO:0016234	CC	inclusion body	1/1640	10/9404	0.0142485	0.121587
GO:0030687	CC	preribosome, large subunit precursor	1/1640	23/9404	0.0324955	0.24805
GO:0031966	CC	mitochondrial membrane	2/1640	210/9404	0.0348325	0.24805
GO:0044446	CC	intracellular organelle part	7/1640	2512/9404	0.034882	0.24805
GO:0005740	CC	mitochondrial envelope	2/1640	224/9404	0.0392122	0.253506
GO:0030660	CC	Golgi-associated vesicle membrane	1/1640	30/9404	0.0421932	0.253506
GO:0004066	MF	asparagine synthase (glutamine-hydrolyzing) activity	1/1640	3/9404	0.00502091	0.175111
GO:0015095	MF	magnesium ion transmembrane transporter activity	1/1640	4/9404	0.00668941	0.175111
GO:0051267	MF	CP2 mannose-ethanolamine phosphotransferase activity	1/1640	6/9404	0.0100187	0.175111
GO:0003833	MF	beta-alanyl-dopamine synthase activity	1/1640	7/9404	0.0116795	0.175111
GO:0051377	MF	mannose-ethanolamine phosphotransferase activity	1/1640	8/9404	0.0133378	0.175111
GO:0004965	MF	G-protein coupled GABA receptor activity	1/1640	10/9404	0.0166466	0.175111
GO:0016884	MF	carbon-nitrogen ligase activity, with glutamine as amido-N-donor	1/1640	10/9404	0.0166466	0.175111
GO:0016874	MF	ligase activity	2/1640	131/9404	0.0194515	0.175111
GO:0016780	MF	phosphotransferase activity, for other substituted phosphate groups	1/1640	14/9404	0.0232339	0.175111
GO:0016917	MF	GABA receptor activity	1/1640	14/9404	0.0232339	0.175111
GO:0003712	MF	transcription cofactor activity	2/1640	151/9404	0.0253939	0.175111
GO:0000989	MF	transcription factor activity, transcription factor binding	2/1640	165/9404	0.0299458	0.175111
GO:0019706	MF	protein-cysteine S-palmitoyltransferase activity	1/1640	19/9404	0.031411	0.175111
GO:0019707	MF	protein-cysteine S-acyltransferase activity	1/1640	19/9404	0.031411	0.175111
GO:0000988	MF	transcription factor activity, protein binding	2/1640	170/9404	0.0316465	0.175111
GO:0015645	MF	fatty acid ligase activity	1/1640	23/9404	0.0379075	0.177259
GO:0016417	MF	S-acyltransferase activity	1/1640	24/9404	0.0395254	0.177259
GO:0016409	MF	palmitoyltransferase activity	1/1640	25/9404	0.0411407	0.177259
GO:0042802	MF	identical protein binding	2/1640	198/9404	0.0418625	0.177259
GO:0016878	MF	acid-thiol ligase activity	1/1640	28/9404	0.0459719	0.177259
GO:1901566	BP	organonitrogen compound biosynthetic process	6/1640	1023/9404	0.00195872	0.140882
GO:0001819	BP	positive regulation of cytokine production	1/1640	2/9404	0.0029342	0.140882
GO:0032635	BP	interleukin-6 production	1/1640	2/9404	0.0029342	0.140882
GO:0032675	BP	regulation of interleukin-6 production	1/1640	2/9404	0.0029342	0.140882
GO:0032755	BP	positive regulation of interleukin-6 production	1/1640	2/9404	0.0029342	0.140882
GO:0035146	BP	tube fusion	2/1640	58/9404	0.00313998	0.140882
GO:0035147	BP	branch fusion, open tracheal system	2/1640	58/9404	0.00313998	0.140882
GO:0006497	BP	protein lipidation	2/1640	66/9404	0.00404767	0.140882
GO:0042158	BP	lipoprotein biosynthetic process	2/1640	66/9404	0.00404767	0.140882
GO:0006529	BP	asparagine biosynthetic process	1/1640	3/9404	0.00439832	0.140882
GO:0042157	BP	lipoprotein metabolic process	2/1640	74/9404	0.00506322	0.140882
GO:0072330	BP	monocarboxylic acid biosynthetic process	2/1640	74/9404	0.00506322	0.140882
GO:0001816	BP	cytokine production	1/1640	4/9404	0.00586046	0.140882
GO:0001817	BP	regulation of cytokine production	1/1640	4/9404	0.00586046	0.140882
GO:0016254	BP	preassembly of GPI anchor in ER membrane	1/1640	4/9404	0.00586046	0.140882
GO:1903830	BP	magnesium ion transmembrane transport	1/1640	4/9404	0.00586046	0.140882
GO:0015693	BP	magnesium ion transport	1/1640	5/9404	0.00732061	0.140882
GO:0042953	BP	lipoprotein transport	1/1640	5/9404	0.00732061	0.140882
GO:0044872	BP	lipoprotein localization	1/1640	5/9404	0.00732061	0.140882
GO:0046148	BP	pigment biosynthetic process	2/1640	97/9404	0.00856352	0.140882
*CC: cellular component; MF: molecular function; BP: biological process

## Sheet: Supplementary Table 7
Supplementary Table 7. GO enrichment analysis of the homologous genes shared between Eupeodes corollae and Scaeva pyrastri (Fisher’s exact test, p < 0.05).
GO	Term*	Name	Ratio in study	Ratio in pop	pvalue	p.adjust	Gene ID
GO:0031012	CC	extracellular matrix	6/1718	185/9404	0.000673977	0.0842471	jg13169.t1;jg14600.t1;jg15189.t1;jg20539.t1;jg22772.t1;jg6920.t1
GO:0044421	CC	extracellular region part	9/1718	573/9404	0.00527533	0.329708	jg12301.t1;jg13169.t1;jg14600.t1;jg15189.t1;jg19738.t1;jg19739.t1;jg20539.t1;jg22772.t1;jg6920.t1
GO:0005576	CC	extracellular region	10/1718	729/9404	0.00831907	0.346628	jg12301.t1;jg13169.t1;jg14600.t1;jg15189.t1;jg19738.t1;jg19739.t1;jg20539.t1;jg22772.t1;jg6920.t1;jg7242.t1
GO:0030054	CC	cell junction	5/1718	234/9404	0.0114204	0.356887	jg13261.t1;jg17942.t1;jg5039.t1;jg7262.t1;jg7644.t1
GO:0045111	CC	intermediate filament cytoskeleton	1/1718	3/9404	0.0174889	0.409513	jg1776.t1
GO:0031463	CC	Cul3-RING ubiquitin ligase complex	2/1718	37/9404	0.0196566	0.409513	jg19291.t1;jg3002.t1
GO:0044614	CC	nuclear pore cytoplasmic filaments	1/1718	5/9404	0.0289817	0.51753	jg21910.t1
GO:0005912	CC	adherens junction	3/1718	130/9404	0.0402168	0.52244	jg13261.t1;jg17942.t1;jg5039.t1
GO:0070161	CC	anchoring junction	3/1718	130/9404	0.0402168	0.52244	jg13261.t1;jg17942.t1;jg5039.t1
GO:0005921	CC	gap junction	1/1718	8/9404	0.0459747	0.52244	jg7262.t1
GO:0044613	CC	nuclear pore central transport channel	1/1718	8/9404	0.0459747	0.52244	jg21910.t1
GO:0005214	MF	structural constituent of chitin-based cuticle	6/1718	138/9404	0.000325499	0.0286439	jg13169.t1;jg14600.t1;jg15189.t1;jg20539.t1;jg22772.t1;jg6920.t1
GO:0042302	MF	structural constituent of cuticle	6/1718	138/9404	0.000325499	0.0286439	jg13169.t1;jg14600.t1;jg15189.t1;jg20539.t1;jg22772.t1;jg6920.t1
GO:0008010	MF	structural constituent of chitin-based larval cuticle	5/1718	114/9404	0.00102284	0.0600064	jg13169.t1;jg14600.t1;jg15189.t1;jg20539.t1;jg6920.t1
GO:0004252	MF	serine-type endopeptidase activity	4/1718	107/9404	0.00596392	0.16008	jg12299.t1;jg12301.t1;jg2966.t1;jg7242.t1
GO:0008236	MF	serine-type peptidase activity	4/1718	115/9404	0.00767722	0.16008	jg12299.t1;jg12301.t1;jg2966.t1;jg7242.t1
GO:0017171	MF	serine hydrolase activity	4/1718	116/9404	0.0079119	0.16008	jg12299.t1;jg12301.t1;jg2966.t1;jg7242.t1
GO:0004175	MF	endopeptidase activity	5/1718	186/9404	0.0084776	0.16008	jg12299.t1;jg12301.t1;jg2966.t1;jg3781.t1;jg7242.t1
GO:0004457	MF	lactate dehydrogenase activity	1/1718	2/9404	0.0136432	0.16008	jg7851.t1
GO:0004458	MF	D-lactate dehydrogenase (cytochrome) activity	1/1718	2/9404	0.0136432	0.16008	jg7851.t1
GO:0005046	MF	KDEL sequence binding	1/1718	2/9404	0.0136432	0.16008	jg2380.t1
GO:0005519	MF	cytoskeletal regulatory protein binding	1/1718	2/9404	0.0136432	0.16008	jg17564.t1
GO:0015930	MF	glutamate synthase activity	1/1718	2/9404	0.0136432	0.16008	jg9309.t1
GO:0016898	MF	oxidoreductase activity, acting on the CH-OH group of donors, cytochrome as acceptor	1/1718	2/9404	0.0136432	0.16008	jg7851.t1
GO:0046923	MF	ER retention sequence binding	1/1718	2/9404	0.0136432	0.16008	jg2380.t1
GO:0051990	MF	(R)-2-hydroxyglutarate dehydrogenase activity	1/1718	2/9404	0.0136432	0.16008	jg7851.t1
GO:0005048	MF	signal sequence binding	2/1718	28/9404	0.0154889	0.170378	jg21910.t1;jg2380.t1
GO:0008028	MF	monocarboxylic acid transmembrane transporter activity	2/1718	31/9404	0.0188077	0.194715	jg6950.t1;jg6951.t1
GO:0030971	MF	receptor tyrosine kinase binding	1/1718	5/9404	0.0337667	0.305175	jg17029.t1
GO:1990782	MF	protein tyrosine kinase binding	1/1718	5/9404	0.0337667	0.305175	jg17029.t1
GO:0006820	BP	anion transport	7/1718	276/9404	0.000740786	0.445931	jg14702.t1;jg14706.t1;jg14715.t1;jg16115.t1;jg18885.t1;jg6950.t1;jg6951.t1
GO:0040003	BP	chitin-based cuticle development	6/1718	212/9404	0.00103909	0.445931	jg13169.t1;jg14600.t1;jg15189.t1;jg20539.t1;jg22772.t1;jg6920.t1
GO:0042335	BP	cuticle development	7/1718	306/9404	0.00135541	0.445931	jg13169.t1;jg13568.t1;jg14600.t1;jg15189.t1;jg20539.t1;jg22772.t1;jg6920.t1
GO:0008089	BP	anterograde axonal transport	2/1718	15/9404	0.00300832	0.626781	jg13261.t1;jg5039.t1
GO:0010644	BP	cell communication by electrical coupling	1/1718	1/9404	0.0055336	0.626781	jg7262.t1
GO:0002252	BP	immune effector process	4/1718	156/9404	0.0106175	0.626781	jg17029.t1;jg21910.t1;jg7242.t1;jg7644.t1
GO:0006089	BP	lactate metabolic process	1/1718	2/9404	0.0110372	0.626781	jg7851.t1
GO:0016264	BP	gap junction assembly	1/1718	2/9404	0.0110372	0.626781	jg7262.t1
GO:0019516	BP	lactate oxidation	1/1718	2/9404	0.0110372	0.626781	jg7851.t1
GO:0019676	BP	ammonia assimilation cycle	1/1718	2/9404	0.0110372	0.626781	jg9309.t1
GO:0019740	BP	nitrogen utilization	1/1718	2/9404	0.0110372	0.626781	jg9309.t1
GO:0090138	BP	regulation of actin cytoskeleton organization by cell-cell adhesion	1/1718	2/9404	0.0110372	0.626781	jg17942.t1
GO:0045944	BP	positive regulation of transcription from RNA polymerase II promoter	6/1718	349/9404	0.0120146	0.626781	jg11250.t1;jg14146.t1;jg1776.t1;jg21031.t1;jg21910.t1;jg22175.t1
GO:0015718	BP	monocarboxylic acid transport	2/1718	32/9404	0.0133857	0.626781	jg6950.t1;jg6951.t1
GO:0007173	BP	epidermal growth factor receptor signaling pathway	3/1718	96/9404	0.0158737	0.626781	jg17029.t1;jg17942.t1;jg7644.t1
GO:0038127	BP	ERBB signaling pathway	3/1718	96/9404	0.0158737	0.626781	jg17029.t1;jg17942.t1;jg7644.t1
GO:0003254	BP	regulation of membrane depolarization	1/1718	3/9404	0.016511	0.626781	jg7262.t1
GO:0006621	BP	protein retention in ER lumen	1/1718	3/9404	0.016511	0.626781	jg2380.t1
GO:0032897	BP	negative regulation of viral transcription	1/1718	3/9404	0.016511	0.626781	jg21910.t1
*CC: cellular component; MF: molecular function; BP: biological process

## Sheet: Supplementary Table 8
Supplementary Table 8. GO enrichment analysis of the homologous genes shared between Eupeodes corollae and ladybugs (Fisher’s exact test, p < 0.05).
GO	Term*	Name	Ratio in study	Ratio in pop	pvalue	p.adjust	Gene ID
GO:0005576	CC	extracellular region	42	729	7.39516e-08	1.96711e-05	jg1004.t1;jg1005.t1;jg1009.t1;jg1047.t1;jg11879.t1;jg12399.t1;jg12507.t1;jg13404.t1;jg14651.t1;jg14657.t1;jg14754.t1;jg16887.t1;jg17614.t1;jg18370.t1;jg18486.t1;jg18867.t1;jg19021.t1;jg20902.t1;jg22499.t1;jg22949.t1;jg22988.t1;jg22989.t1;jg23058.t1;jg2315.t1;jg2599.t1;jg285.t1;jg3241.t1;jg4201.t1;jg4407.t1;jg4460.t1;jg4488.t1;jg4804.t2;jg5976.t1;jg6071.t1;jg6729.t1;jg6730.t1;jg7096.t1;jg8911.t1;j…
GO:0016021	CC	integral component of membrane	53	1247	1.76511e-05	0.00196792	jg10163.t1;jg10779.t1;jg11880.t1;jg11927.t1;jg12141.t1;jg12942.t2;jg12943.t1;jg13504.t1;jg14580.t1;jg15221.t2;jg15557.t1;jg15715.t2;jg15736.t1;jg16116.t1;jg16743.t1;jg16744.t1;jg17816.t1;jg18855.t1;jg18942.t1;jg18989.t1;jg19419.t1;jg1998.t1;jg20223.t1;jg20819.t1;jg21363.t1;jg21370.t1;jg21474.t1;jg21605.t1;jg21606.t1;jg22990.t1;jg2602.t2;jg5113.t1;jg5513.t1;jg562.t1;jg5669.t1;jg6463.t1;jg662.t1;jg…
GO:0005615	CC	extracellular space	22	346	3.21927e-05	0.00196792	jg1004.t1;jg1005.t1;jg1009.t1;jg1047.t1;jg12399.t1;jg14651.t1;jg14754.t1;jg17614.t1;jg18370.t1;jg18486.t1;jg19021.t1;jg20902.t1;jg22499.t1;jg22988.t1;jg22989.t1;jg285.t1;jg4407.t1;jg4488.t1;jg4804.t2;jg6071.t1;jg7096.t1;jg8911.t1
GO:0031224	CC	intrinsic component of membrane	53	1274	3.25476e-05	0.00196792	jg10163.t1;jg10779.t1;jg11880.t1;jg11927.t1;jg12141.t1;jg12942.t2;jg12943.t1;jg13504.t1;jg14580.t1;jg15221.t2;jg15557.t1;jg15715.t2;jg15736.t1;jg16116.t1;jg16743.t1;jg16744.t1;jg17816.t1;jg18855.t1;jg18942.t1;jg18989.t1;jg19419.t1;jg1998.t1;jg20223.t1;jg20819.t1;jg21363.t1;jg21370.t1;jg21474.t1;jg21605.t1;jg21606.t1;jg22990.t1;jg2602.t2;jg5113.t1;jg5513.t1;jg562.t1;jg5669.t1;jg6463.t1;jg662.t1;jg…
GO:0071339	CC	MLL1 complex	3	4	5.59291e-05	0.00196792	jg13669.t1;jg13692.t1;jg7683.t1
GO:0030425	CC	dendrite	13	147	5.63241e-05	0.00196792	jg10163.t1;jg13669.t1;jg13692.t1;jg15736.t1;jg16743.t1;jg16744.t1;jg17502.t1;jg18260.t1;jg1998.t1;jg7683.t1;jg7867.t1;jg870.t1;jg9267.t1
GO:0097447	CC	dendritic tree	13	147	5.63241e-05	0.00196792	jg10163.t1;jg13669.t1;jg13692.t1;jg15736.t1;jg16743.t1;jg16744.t1;jg17502.t1;jg18260.t1;jg1998.t1;jg7683.t1;jg7867.t1;jg870.t1;jg9267.t1
GO:0005887	CC	integral component of plasma membrane	29	551	5.91856e-05	0.00196792	jg11880.t1;jg11927.t1;jg12141.t1;jg12942.t2;jg12943.t1;jg13504.t1;jg15221.t2;jg15557.t1;jg15715.t2;jg16116.t1;jg18855.t1;jg18942.t1;jg18989.t1;jg19419.t1;jg20223.t1;jg20819.t1;jg21363.t1;jg21370.t1;jg21474.t1;jg21605.t1;jg21606.t1;jg5669.t1;jg662.t1;jg663.t1;jg677.t1;jg7292.t1;jg870.t1;jg9586.t3;jg9790.t1
GO:0031226	CC	intrinsic component of plasma membrane	29	570	0.000108479	0.00320616	jg11880.t1;jg11927.t1;jg12141.t1;jg12942.t2;jg12943.t1;jg13504.t1;jg15221.t2;jg15557.t1;jg15715.t2;jg16116.t1;jg18855.t1;jg18942.t1;jg18989.t1;jg19419.t1;jg20223.t1;jg20819.t1;jg21363.t1;jg21370.t1;jg21474.t1;jg21605.t1;jg21606.t1;jg5669.t1;jg662.t1;jg663.t1;jg677.t1;jg7292.t1;jg870.t1;jg9586.t3;jg9790.t1
GO:0016020	CC	membrane	80	2336	0.000201662	0.00495347	jg10163.t1;jg10242.t1;jg10779.t1;jg11457.t2;jg11738.t1;jg11880.t1;jg11927.t1;jg12028.t1;jg12141.t1;jg12942.t2;jg12943.t1;jg13504.t1;jg13669.t1;jg13692.t1;jg14580.t1;jg14657.t1;jg14754.t1;jg15221.t2;jg15557.t1;jg15623.t1;jg15715.t2;jg15736.t1;jg16116.t1;jg16538.t1;jg16716.t1;jg16743.t1;jg16744.t1;jg17383.t1;jg17816.t1;jg18855.t1;jg18867.t1;jg18942.t1;jg18989.t1;jg19419.t1;jg19666.t1;jg1998.t1;jg20…
GO:0005886	CC	plasma membrane	51	1295	0.000204843	0.00495347	jg10163.t1;jg10242.t1;jg10779.t1;jg11457.t2;jg11738.t1;jg11880.t1;jg11927.t1;jg12028.t1;jg12141.t1;jg12942.t2;jg12943.t1;jg13504.t1;jg13669.t1;jg13692.t1;jg14754.t1;jg15221.t2;jg15557.t1;jg15623.t1;jg15715.t2;jg16116.t1;jg16538.t1;jg16743.t1;jg16744.t1;jg18855.t1;jg18867.t1;jg18942.t1;jg18989.t1;jg19419.t1;jg19666.t1;jg20223.t1;jg20819.t1;jg21363.t1;jg21370.t1;jg21474.t1;jg21605.t1;jg21606.t1;jg2…
GO:0044421	CC	extracellular region part	28	573	0.000284296	0.00630189	jg1004.t1;jg1005.t1;jg1009.t1;jg1047.t1;jg11879.t1;jg12399.t1;jg14651.t1;jg14754.t1;jg17614.t1;jg18370.t1;jg18486.t1;jg19021.t1;jg20902.t1;jg22499.t1;jg22988.t1;jg22989.t1;jg2315.t1;jg285.t1;jg4407.t1;jg4460.t1;jg4488.t1;jg4804.t2;jg6071.t1;jg7096.t1;jg8911.t1;jg9083.t1;jg9597.t1;jg9975.t1
GO:0044459	CC	plasma membrane part	38	912	0.000562535	0.0115103	jg10163.t1;jg11880.t1;jg11927.t1;jg12028.t1;jg12141.t1;jg12942.t2;jg12943.t1;jg13504.t1;jg15221.t2;jg15557.t1;jg15623.t1;jg15715.t2;jg16116.t1;jg16538.t1;jg16743.t1;jg16744.t1;jg18855.t1;jg18867.t1;jg18942.t1;jg18989.t1;jg19419.t1;jg20223.t1;jg20819.t1;jg21363.t1;jg21370.t1;jg21474.t1;jg21605.t1;jg21606.t1;jg23058.t1;jg5669.t1;jg662.t1;jg663.t1;jg677.t1;jg6987.t2;jg7292.t1;jg870.t1;jg9586.t3;jg97…
GO:0071944	CC	cell periphery	53	1448	0.000925525	0.017585	jg10163.t1;jg10242.t1;jg10779.t1;jg11457.t2;jg11738.t1;jg11880.t1;jg11927.t1;jg12028.t1;jg12141.t1;jg12942.t2;jg12943.t1;jg13504.t1;jg13669.t1;jg13692.t1;jg14754.t1;jg15221.t2;jg15557.t1;jg15623.t1;jg15715.t2;jg16116.t1;jg16538.t1;jg16743.t1;jg16744.t1;jg18855.t1;jg18867.t1;jg18942.t1;jg18989.t1;jg19419.t1;jg19666.t1;jg20223.t1;jg20819.t1;jg21363.t1;jg21370.t1;jg21474.t1;jg21605.t1;jg21606.t1;jg2…
GO:0017102	CC	methionyl glutamyl tRNA synthetase complex	2	3	0.00174316	0.0309121	jg12261.t1;jg12264.t1
GO:0044425	CC	membrane part	62	1831	0.00223678	0.0371865	jg10163.t1;jg10779.t1;jg11880.t1;jg11927.t1;jg12028.t1;jg12141.t1;jg12942.t2;jg12943.t1;jg13504.t1;jg14580.t1;jg15221.t2;jg15557.t1;jg15623.t1;jg15715.t2;jg15736.t1;jg16116.t1;jg16538.t1;jg16716.t1;jg16743.t1;jg16744.t1;jg17816.t1;jg18855.t1;jg18867.t1;jg18942.t1;jg18989.t1;jg19419.t1;jg1998.t1;jg20223.t1;jg20819.t1;jg21363.t1;jg21370.t1;jg21474.t1;jg21605.t1;jg21606.t1;jg22990.t1;jg23058.t1;jg26…
GO:0044665	CC	MLL1/2 complex	3	13	0.0033994	0.0502356	jg13669.t1;jg13692.t1;jg7683.t1
GO:0048188	CC	Set1C/COMPASS complex	3	13	0.0033994	0.0502356	jg13669.t1;jg13692.t1;jg7683.t1
GO:0044463	CC	cell projection part	19	398	0.00370485	0.0518679	jg10163.t1;jg12031.t1;jg12331.t1;jg13669.t1;jg13692.t1;jg15736.t1;jg16538.t1;jg16743.t1;jg16744.t1;jg17502.t1;jg18260.t1;jg1998.t1;jg23058.t1;jg2957.t1;jg6987.t2;jg7683.t1;jg7867.t1;jg870.t1;jg9267.t1
GO:0099600	MF	transmembrane receptor activity	25	378	4.01247e-06	0.00106836	jg11880.t1;jg12141.t1;jg14580.t1;jg15221.t2;jg15715.t2;jg16743.t1;jg16744.t1;jg17816.t1;jg1998.t1;jg21370.t1;jg21474.t1;jg562.t1;jg5669.t1;jg662.t1;jg663.t1;jg6706.t1;jg6709.t1;jg677.t1;jg7292.t1;jg7867.t1;jg8513.t1;jg870.t1;jg9267.t1;jg9650.t1;jg9790.t1
GO:0004364	MF	glutathione transferase activity	7	30	5.63777e-06	0.00106836	jg15015.t1;jg32.t1;jg34.t1;jg35.t1;jg36.t1;jg42.t1;jg43.t1
GO:0004872	MF	receptor activity	26	425	1.04374e-05	0.00112122	jg11880.t1;jg12141.t1;jg14580.t1;jg15221.t2;jg15715.t2;jg16538.t1;jg16743.t1;jg16744.t1;jg17816.t1;jg1998.t1;jg21370.t1;jg21474.t1;jg562.t1;jg5669.t1;jg662.t1;jg663.t1;jg6706.t1;jg6709.t1;jg677.t1;jg7292.t1;jg7867.t1;jg8513.t1;jg870.t1;jg9267.t1;jg9650.t1;jg9790.t1
GO:0060089	MF	molecular transducer activity	26	428	1.18335e-05	0.00112122	jg11880.t1;jg12141.t1;jg14580.t1;jg15221.t2;jg15715.t2;jg16538.t1;jg16743.t1;jg16744.t1;jg17816.t1;jg1998.t1;jg21370.t1;jg21474.t1;jg562.t1;jg5669.t1;jg662.t1;jg663.t1;jg6706.t1;jg6709.t1;jg677.t1;jg7292.t1;jg7867.t1;jg8513.t1;jg870.t1;jg9267.t1;jg9650.t1;jg9790.t1
GO:0016765	MF	transferase activity, transferring alkyl or aryl (other than methyl) groups	8	50	2.32875e-05	0.00176519	jg13806.t1;jg15015.t1;jg32.t1;jg34.t1;jg35.t1;jg36.t1;jg42.t1;jg43.t1
GO:0008514	MF	organic anion transmembrane transporter activity	13	154	8.74077e-05	0.00540225	jg12942.t2;jg12943.t1;jg13504.t1;jg18989.t1;jg19419.t1;jg20223.t1;jg21605.t1;jg21606.t1;jg328.t1;jg334.t1;jg7298.t1;jg7300.t1;jg8689.t1
GO:0004930	MF	G-protein coupled receptor activity	13	156	9.97777e-05	0.00540225	jg14580.t1;jg1998.t1;jg21370.t1;jg21474.t1;jg562.t1;jg5669.t1;jg6706.t1;jg6709.t1;jg677.t1;jg7867.t1;jg8513.t1;jg9267.t1;jg9790.t1
GO:0004888	MF	transmembrane signaling receptor activity	18	290	0.000223235	0.0105758	jg12141.t1;jg14580.t1;jg15715.t2;jg1998.t1;jg21370.t1;jg21474.t1;jg562.t1;jg5669.t1;jg662.t1;jg663.t1;jg6706.t1;jg6709.t1;jg677.t1;jg7292.t1;jg7867.t1;jg8513.t1;jg9267.t1;jg9790.t1
GO:0038023	MF	signaling receptor activity	19	329	0.000373948	0.0157474	jg12141.t1;jg14580.t1;jg15715.t2;jg16538.t1;jg1998.t1;jg21370.t1;jg21474.t1;jg562.t1;jg5669.t1;jg662.t1;jg663.t1;jg6706.t1;jg6709.t1;jg677.t1;jg7292.t1;jg7867.t1;jg8513.t1;jg9267.t1;jg9790.t1
GO:0004995	MF	tachykinin receptor activity	2	2	0.000587423	0.0171257	jg21370.t1;jg21474.t1
GO:0015280	MF	ligand-gated sodium channel activity	2	2	0.000587423	0.0171257	jg16743.t1;jg16744.t1
GO:0042263	MF	neuropeptide F receptor activity	2	2	0.000587423	0.0171257	jg21370.t1;jg21474.t1
GO:0044736	MF	acid-sensing ion channel activity	2	2	0.000587423	0.0171257	jg16743.t1;jg16744.t1
GO:0004871	MF	signal transducer activity	22	428	0.000645025	0.0174618	jg12141.t1;jg14580.t1;jg15715.t2;jg16538.t1;jg17502.t1;jg17614.t1;jg19021.t1;jg1998.t1;jg21370.t1;jg21474.t1;jg562.t1;jg5669.t1;jg662.t1;jg663.t1;jg6706.t1;jg6709.t1;jg677.t1;jg7292.t1;jg7867.t1;jg8513.t1;jg9267.t1;jg9790.t1
GO:0008509	MF	anion transmembrane transporter activity	28	623	0.000995045	0.0251415	jg10163.t1;jg11880.t1;jg11927.t1;jg12942.t2;jg12943.t1;jg13504.t1;jg15221.t2;jg15736.t1;jg16743.t1;jg16744.t1;jg17816.t1;jg18855.t1;jg18989.t1;jg19419.t1;jg20223.t1;jg21605.t1;jg21606.t1;jg22990.t1;jg328.t1;jg334.t1;jg662.t1;jg663.t1;jg7298.t1;jg7300.t1;jg8689.t1;jg870.t1;jg9586.t3;jg9650.t1
GO:0015075	MF	ion transmembrane transporter activity	28	636	0.001365	0.0323335	jg10163.t1;jg11880.t1;jg11927.t1;jg12942.t2;jg12943.t1;jg13504.t1;jg15221.t2;jg15736.t1;jg16743.t1;jg16744.t1;jg17816.t1;jg18855.t1;jg18989.t1;jg19419.t1;jg20223.t1;jg21605.t1;jg21606.t1;jg22990.t1;jg328.t1;jg334.t1;jg662.t1;jg663.t1;jg7298.t1;jg7300.t1;jg8689.t1;jg870.t1;jg9586.t3;jg9650.t1
GO:0001205	MF	transcriptional activator activity, RNA polymerase II distal enhancer sequence-specific binding	3	11	0.00201673	0.0449613	jg13669.t1;jg13692.t1;jg7683.t1
GO:0022891	MF	substrate-specific transmembrane transporter activity	28	664	0.00258685	0.0527625	jg10163.t1;jg11880.t1;jg11927.t1;jg12942.t2;jg12943.t1;jg13504.t1;jg15221.t2;jg15736.t1;jg16743.t1;jg16744.t1;jg17816.t1;jg18855.t1;jg18989.t1;jg19419.t1;jg20223.t1;jg21605.t1;jg21606.t1;jg22990.t1;jg328.t1;jg334.t1;jg662.t1;jg663.t1;jg7298.t1;jg7300.t1;jg8689.t1;jg870.t1;jg9586.t3;jg9650.t1
GO:0005516	MF	calmodulin binding	5	40	0.00264509	0.0527625	jg12915.t1;jg16538.t1;jg20576.t1;jg5119.t2;jg9329.t1
GO:0017143	BP	insecticide metabolic process	7	9	2.36036e-10	1.17664e-07	jg14643.t1;jg14918.t1;jg14926.t1;jg19340.t1;jg5373.t1;jg9188.t1;jg9408.t1
GO:0042178	BP	xenobiotic catabolic process	7	9	2.36036e-10	1.17664e-07	jg14643.t1;jg14918.t1;jg14926.t1;jg19340.t1;jg5373.t1;jg9188.t1;jg9408.t1
GO:0046689	BP	response to mercury ion	7	9	2.36036e-10	1.17664e-07	jg14643.t1;jg14918.t1;jg14926.t1;jg19340.t1;jg5373.t1;jg9188.t1;jg9408.t1
GO:0046701	BP	insecticide catabolic process	7	9	2.36036e-10	1.17664e-07	jg14643.t1;jg14918.t1;jg14926.t1;jg19340.t1;jg5373.t1;jg9188.t1;jg9408.t1
GO:0009404	BP	toxin metabolic process	7	11	2.07018e-09	5.15994e-07	jg14643.t1;jg14918.t1;jg14926.t1;jg19340.t1;jg5373.t1;jg9188.t1;jg9408.t1
GO:0009407	BP	toxin catabolic process	7	11	2.07018e-09	5.15994e-07	jg14643.t1;jg14918.t1;jg14926.t1;jg19340.t1;jg5373.t1;jg9188.t1;jg9408.t1
GO:0046680	BP	response to DDT	7	11	2.07018e-09	5.15994e-07	jg14643.t1;jg14918.t1;jg14926.t1;jg19340.t1;jg5373.t1;jg9188.t1;jg9408.t1
GO:0090487	BP	secondary metabolite catabolic process	7	11	2.07018e-09	5.15994e-07	jg14643.t1;jg14918.t1;jg14926.t1;jg19340.t1;jg5373.t1;jg9188.t1;jg9408.t1
GO:0046683	BP	response to organophosphorus	7	12	4.85997e-09	1.07675e-06	jg14643.t1;jg14918.t1;jg14926.t1;jg19340.t1;jg5373.t1;jg9188.t1;jg9408.t1
GO:0006805	BP	xenobiotic metabolic process	7	14	2.01507e-08	3.65277e-06	jg14643.t1;jg14918.t1;jg14926.t1;jg19340.t1;jg5373.t1;jg9188.t1;jg9408.t1
GO:0071466	BP	cellular response to xenobiotic stimulus	7	14	2.01507e-08	3.65277e-06	jg14643.t1;jg14918.t1;jg14926.t1;jg19340.t1;jg5373.t1;jg9188.t1;jg9408.t1
GO:1990267	BP	response to transition metal nanoparticle	7	24	1.63032e-06	0.000270905	jg14643.t1;jg14918.t1;jg14926.t1;jg19340.t1;jg5373.t1;jg9188.t1;jg9408.t1
GO:0043984	BP	histone H4-K16 acetylation	5	10	2.45705e-06	0.000376874	jg13669.t1;jg13692.t1;jg15265.t1;jg21263.t1;jg7683.t1
GO:0010038	BP	response to metal ion	8	40	6.45164e-06	0.000918898	jg14643.t1;jg14918.t1;jg14926.t1;jg17502.t1;jg19340.t1;jg5373.t1;jg9188.t1;jg9408.t1
GO:0007631	BP	feeding behavior	10	67	7.2081e-06	0.000958197	jg1005.t1;jg1009.t1;jg1047.t1;jg15557.t1;jg16743.t1;jg16744.t1;jg21370.t1;jg21474.t1;jg22990.t1;jg6717.t2
GO:0050966	BP	detection of mechanical stimulus involved in sensory perception of pain	4	7	1.41004e-05	0.00175726	jg10163.t1;jg15736.t1;jg16743.t1;jg16744.t1
GO:0019042	BP	viral latency	3	3	1.6852e-05	0.00176857	jg13669.t1;jg13692.t1;jg7683.t1
GO:0019045	BP	latent virus replication	3	3	1.6852e-05	0.00176857	jg13669.t1;jg13692.t1;jg7683.t1
GO:0019046	BP	release from viral latency	3	3	1.6852e-05	0.00176857	jg13669.t1;jg13692.t1;jg7683.t1
*CC: cellular component; MF: molecular function; BP: biological process
*ladybugs: Coccinella septempunctata, Harmonia axyridis, Propylea japonica

## Sheet: Supplementary Table 9
Supplementary Table 9. GO enrichment analysis of the homologous genes shared between Eupeodes corollae and honeybees (Fisher’s exact test, p < 0.05).
GO	Term*	Name	Ratio in study	Ratio in pop	pvalue	p.adjust	Gene ID
GO:0005615	CC	extracellular space	20	346	0.0018102	0.152285	jg10144.t1;jg10153.t1;jg10154.t1;jg10155.t1;jg11020.t1;jg11553.t1;jg13449.t1;jg14212.t1;jg14598.t1;jg15202.t1;jg1897.t2;jg19668.t1;jg19834.t1;jg22663.t1;jg22665.t1;jg23181.t1;jg8691.t1;jg8693.t1;jg921.t1;jg923.t1
GO:0016021	CC	integral component of membrane	52	1247	0.00187291	0.152285	jg11502.t1;jg11913.t1;jg12199.t1;jg12201.t1;jg12204.t2;jg13063.t1;jg13556.t1;jg14775.t1;jg15742.t1;jg16401.t1;jg1773.t1;jg18388.t1;jg18887.t1;jg20036.t1;jg20316.t1;jg20426.t1;jg2054.t1;jg2056.t1;jg20813.t1;jg20915.t2;jg20927.t1;jg21362.t1;jg22986.t1;jg23207.t1;jg23211.t1;jg2376.t1;jg2496.t1;jg2498.t1;jg3090.t1;jg3782.t1;jg3805.t1;jg3811.t1;jg4591.t1;jg4912.t2;jg5238.t1;jg6043.t1;jg6619.t1;jg6944.…
GO:0036064	CC	ciliary basal body	4	20	0.00210868	0.152285	jg13330.t1;jg21210.t1;jg22028.t1;jg4072.t1
GO:0031431	CC	Dbf4-dependent protein kinase complex	2	3	0.00234285	0.152285	jg17571.t1;jg963.t1
GO:1990423	CC	RZZ complex	2	3	0.00234285	0.152285	jg20870.t1;jg5785.t1
GO:0031224	CC	intrinsic component of membrane	52	1274	0.00299171	0.162051	jg11502.t1;jg11913.t1;jg12199.t1;jg12201.t1;jg12204.t2;jg13063.t1;jg13556.t1;jg14775.t1;jg15742.t1;jg16401.t1;jg1773.t1;jg18388.t1;jg18887.t1;jg20036.t1;jg20316.t1;jg20426.t1;jg2054.t1;jg2056.t1;jg20813.t1;jg20915.t2;jg20927.t1;jg21362.t1;jg22986.t1;jg23207.t1;jg23211.t1;jg2376.t1;jg2496.t1;jg2498.t1;jg3090.t1;jg3782.t1;jg3805.t1;jg3811.t1;jg4591.t1;jg4912.t2;jg5238.t1;jg6043.t1;jg6619.t1;jg6944.…
GO:0005828	CC	kinetochore microtubule	3	13	0.00516884	0.239982	jg20870.t1;jg5785.t1;jg6878.t1
GO:0000506	CC	glycosylphosphatidylinositol-N-acetylglucosaminyltransferase (GPI-GnT) complex	2	5	0.00752145	0.295904	jg10749.t1;jg11655.t1
GO:0031984	CC	organelle subcompartment	16	291	0.00819426	0.295904	jg10749.t1;jg10833.t1;jg11655.t1;jg13063.t1;jg13332.t1;jg13556.t1;jg17689.t1;jg18077.t1;jg19665.t1;jg20778.t1;jg22478.t1;jg23244.t1;jg4088.t1;jg5238.t1;jg5785.t1;jg9617.t1
GO:0030173	CC	integral component of Golgi membrane	3	16	0.00950792	0.309007	jg13063.t1;jg13556.t1;jg9617.t1
GO:0005902	CC	microvillus	3	17	0.0113081	0.334102	jg20426.t1;jg3811.t1;jg9581.t1
GO:0031228	CC	intrinsic component of Golgi membrane	3	18	0.0132913	0.353208	jg13063.t1;jg13556.t1;jg9617.t1
GO:0044425	CC	membrane part	66	1831	0.0148797	0.353208	jg10749.t1;jg10833.t1;jg11502.t1;jg11655.t1;jg11771.t1;jg11913.t1;jg12199.t1;jg12201.t1;jg12204.t2;jg13063.t1;jg13556.t1;jg14771.t1;jg14775.t1;jg14802.t1;jg15376.t1;jg15742.t1;jg16401.t1;jg17689.t1;jg1773.t1;jg18077.t1;jg18388.t1;jg18887.t1;jg19665.t1;jg20036.t1;jg20316.t1;jg20426.t1;jg2054.t1;jg2056.t1;jg20813.t1;jg20915.t2;jg20927.t1;jg21362.t1;jg21837.t1;jg22986.t1;jg23207.t1;jg23211.t1;jg2376…
GO:0005688	CC	U6 snRNP	2	7	0.0152151	0.353208	jg11375.t1;jg9530.t1
GO:0098791	CC	Golgi subcompartment	9	142	0.0190556	0.382872	jg13063.t1;jg13332.t1;jg13556.t1;jg17689.t1;jg20778.t1;jg22478.t1;jg23244.t1;jg5785.t1;jg9617.t1
GO:0005887	CC	integral component of plasma membrane	24	551	0.022046	0.382872	jg11913.t1;jg12199.t1;jg12201.t1;jg12204.t2;jg15742.t1;jg18388.t1;jg20036.t1;jg20316.t1;jg20426.t1;jg20813.t1;jg21362.t1;jg22986.t1;jg2376.t1;jg2496.t1;jg2498.t1;jg3090.t1;jg3782.t1;jg3805.t1;jg8040.t1;jg8042.t1;jg8090.t1;jg8091.t1;jg9230.t1;jg9581.t1
GO:0000159	CC	protein phosphatase type 2A complex	2	9	0.0251298	0.382872	jg17707.t1;jg17709.t1
GO:0051233	CC	spindle midzone	3	23	0.026018	0.382872	jg20870.t1;jg5785.t1;jg6878.t1
GO:0000120	CC	RNA polymerase I transcription factor complex	1	1	0.0282736	0.382872	jg7319.t1
GO:0015291	MF	secondary active transmembrane transporter activity	25	128	1.33025e-14	5.98611e-12	jg11913.t1;jg12199.t1;jg12201.t1;jg12204.t2;jg14944.t1;jg14946.t1;jg14948.t1;jg14949.t1;jg14950.t1;jg14951.t1;jg15742.t1;jg17594.t1;jg17595.t1;jg17596.t1;jg17597.t1;jg17598.t1;jg17599.t1;jg18388.t1;jg22986.t1;jg2480.t2;jg2496.t1;jg2498.t1;jg3090.t1;jg8090.t1;jg8091.t1
GO:0015294	MF	solute:cation symporter activity	19	80	5.69062e-13	1.28039e-10	jg11913.t1;jg12199.t1;jg12201.t1;jg12204.t2;jg14944.t1;jg14946.t1;jg14948.t1;jg14949.t1;jg14950.t1;jg14951.t1;jg17594.t1;jg17595.t1;jg17596.t1;jg17597.t1;jg17598.t1;jg17599.t1;jg3090.t1;jg8090.t1;jg8091.t1
GO:0015293	MF	symporter activity	19	82	9.19928e-13	1.37989e-10	jg11913.t1;jg12199.t1;jg12201.t1;jg12204.t2;jg14944.t1;jg14946.t1;jg14948.t1;jg14949.t1;jg14950.t1;jg14951.t1;jg17594.t1;jg17595.t1;jg17596.t1;jg17597.t1;jg17598.t1;jg17599.t1;jg3090.t1;jg8090.t1;jg8091.t1
GO:0005351	MF	sugar:proton symporter activity	12	31	2.0447e-11	1.15015e-09	jg14944.t1;jg14946.t1;jg14948.t1;jg14949.t1;jg14950.t1;jg14951.t1;jg17594.t1;jg17595.t1;jg17596.t1;jg17597.t1;jg17598.t1;jg17599.t1
GO:0005355	MF	glucose transmembrane transporter activity	12	31	2.0447e-11	1.15015e-09	jg14944.t1;jg14946.t1;jg14948.t1;jg14949.t1;jg14950.t1;jg14951.t1;jg17594.t1;jg17595.t1;jg17596.t1;jg17597.t1;jg17598.t1;jg17599.t1
GO:0005402	MF	cation:sugar symporter activity	12	31	2.0447e-11	1.15015e-09	jg14944.t1;jg14946.t1;jg14948.t1;jg14949.t1;jg14950.t1;jg14951.t1;jg17594.t1;jg17595.t1;jg17596.t1;jg17597.t1;jg17598.t1;jg17599.t1
GO:0015145	MF	monosaccharide transmembrane transporter activity	12	31	2.0447e-11	1.15015e-09	jg14944.t1;jg14946.t1;jg14948.t1;jg14949.t1;jg14950.t1;jg14951.t1;jg17594.t1;jg17595.t1;jg17596.t1;jg17597.t1;jg17598.t1;jg17599.t1
GO:0015149	MF	hexose transmembrane transporter activity	12	31	2.0447e-11	1.15015e-09	jg14944.t1;jg14946.t1;jg14948.t1;jg14949.t1;jg14950.t1;jg14951.t1;jg17594.t1;jg17595.t1;jg17596.t1;jg17597.t1;jg17598.t1;jg17599.t1
GO:0022804	MF	active transmembrane transporter activity	28	224	3.16646e-11	1.43532e-09	jg11913.t1;jg12199.t1;jg12201.t1;jg12204.t2;jg14775.t1;jg14944.t1;jg14946.t1;jg14948.t1;jg14949.t1;jg14950.t1;jg14951.t1;jg15742.t1;jg17594.t1;jg17595.t1;jg17596.t1;jg17597.t1;jg17598.t1;jg17599.t1;jg18388.t1;jg22986.t1;jg2480.t2;jg2496.t1;jg2498.t1;jg3090.t1;jg6043.t1;jg8090.t1;jg8091.t1;jg8843.t1
GO:0015295	MF	solute:proton symporter activity	12	32	3.1896e-11	1.43532e-09	jg14944.t1;jg14946.t1;jg14948.t1;jg14949.t1;jg14950.t1;jg14951.t1;jg17594.t1;jg17595.t1;jg17596.t1;jg17597.t1;jg17598.t1;jg17599.t1
GO:0015144	MF	carbohydrate transmembrane transporter activity	12	35	1.09241e-10	3.78142e-09	jg14944.t1;jg14946.t1;jg14948.t1;jg14949.t1;jg14950.t1;jg14951.t1;jg17594.t1;jg17595.t1;jg17596.t1;jg17597.t1;jg17598.t1;jg17599.t1
GO:0051119	MF	sugar transmembrane transporter activity	12	35	1.09241e-10	3.78142e-09	jg14944.t1;jg14946.t1;jg14948.t1;jg14949.t1;jg14950.t1;jg14951.t1;jg17594.t1;jg17595.t1;jg17596.t1;jg17597.t1;jg17598.t1;jg17599.t1
GO:1901476	MF	carbohydrate transporter activity	12	35	1.09241e-10	3.78142e-09	jg14944.t1;jg14946.t1;jg14948.t1;jg14949.t1;jg14950.t1;jg14951.t1;jg17594.t1;jg17595.t1;jg17596.t1;jg17597.t1;jg17598.t1;jg17599.t1
GO:0008514	MF	organic anion transmembrane transporter activity	21	154	2.23244e-09	7.17569e-08	jg11913.t1;jg12199.t1;jg12201.t1;jg12204.t2;jg15742.t1;jg15936.t1;jg18388.t1;jg20316.t1;jg22986.t1;jg2496.t1;jg2498.t1;jg3090.t1;jg3782.t1;jg6944.t1;jg6947.t1;jg6948.t1;jg6949.t1;jg6952.t1;jg6953.t1;jg8090.t1;jg8091.t1
GO:0005342	MF	organic acid transmembrane transporter activity	16	102	2.63989e-08	7.42468e-07	jg11913.t1;jg12199.t1;jg12201.t1;jg12204.t2;jg15936.t1;jg22986.t1;jg3090.t1;jg3782.t1;jg6944.t1;jg6947.t1;jg6948.t1;jg6949.t1;jg6952.t1;jg6953.t1;jg8090.t1;jg8091.t1
GO:0046943	MF	carboxylic acid transmembrane transporter activity	16	102	2.63989e-08	7.42468e-07	jg11913.t1;jg12199.t1;jg12201.t1;jg12204.t2;jg15936.t1;jg22986.t1;jg3090.t1;jg3782.t1;jg6944.t1;jg6947.t1;jg6948.t1;jg6949.t1;jg6952.t1;jg6953.t1;jg8090.t1;jg8091.t1
GO:0005416	MF	cation:amino acid symporter activity	7	15	7.80963e-08	2.06725e-06	jg11913.t1;jg12199.t1;jg12201.t1;jg12204.t2;jg3090.t1;jg8090.t1;jg8091.t1
GO:0015078	MF	hydrogen ion transmembrane transporter activity	13	81	4.25369e-07	1.06342e-05	jg14944.t1;jg14946.t1;jg14948.t1;jg14949.t1;jg14950.t1;jg14951.t1;jg17594.t1;jg17595.t1;jg17596.t1;jg17597.t1;jg17598.t1;jg17599.t1;jg2480.t2
GO:0005496	MF	steroid binding	6	13	7.6551e-07	1.7224e-05	jg19834.t1;jg22656.t1;jg22657.t1;jg22662.t1;jg22663.t1;jg22665.t1
GO:0015758	BP	glucose transport	12	31	1.98986e-11	1.0009e-08	jg14944.t1;jg14946.t1;jg14948.t1;jg14949.t1;jg14950.t1;jg14951.t1;jg17594.t1;jg17595.t1;jg17596.t1;jg17597.t1;jg17598.t1;jg17599.t1
GO:0035428	BP	hexose transmembrane transport	12	31	1.98986e-11	1.0009e-08	jg14944.t1;jg14946.t1;jg14948.t1;jg14949.t1;jg14950.t1;jg14951.t1;jg17594.t1;jg17595.t1;jg17596.t1;jg17597.t1;jg17598.t1;jg17599.t1
GO:0046323	BP	glucose import	12	31	1.98986e-11	1.0009e-08	jg14944.t1;jg14946.t1;jg14948.t1;jg14949.t1;jg14950.t1;jg14951.t1;jg17594.t1;jg17595.t1;jg17596.t1;jg17597.t1;jg17598.t1;jg17599.t1
GO:1904659	BP	glucose transmembrane transport	12	31	1.98986e-11	1.0009e-08	jg14944.t1;jg14946.t1;jg14948.t1;jg14949.t1;jg14950.t1;jg14951.t1;jg17594.t1;jg17595.t1;jg17596.t1;jg17597.t1;jg17598.t1;jg17599.t1
GO:0008645	BP	hexose transport	12	32	3.10376e-11	1.04079e-08	jg14944.t1;jg14946.t1;jg14948.t1;jg14949.t1;jg14950.t1;jg14951.t1;jg17594.t1;jg17595.t1;jg17596.t1;jg17597.t1;jg17598.t1;jg17599.t1
GO:0015749	BP	monosaccharide transport	12	32	3.10376e-11	1.04079e-08	jg14944.t1;jg14946.t1;jg14948.t1;jg14949.t1;jg14950.t1;jg14951.t1;jg17594.t1;jg17595.t1;jg17596.t1;jg17597.t1;jg17598.t1;jg17599.t1
GO:0071702	BP	organic substance transport	54	762	1.99758e-10	5.74161e-08	jg10833.t1;jg11913.t1;jg12199.t1;jg12201.t1;jg12204.t2;jg13330.t1;jg13556.t1;jg14775.t1;jg14802.t1;jg14944.t1;jg14946.t1;jg14948.t1;jg14949.t1;jg14950.t1;jg14951.t1;jg15742.t1;jg15936.t1;jg17594.t1;jg17595.t1;jg17596.t1;jg17597.t1;jg17598.t1;jg17599.t1;jg17689.t1;jg18388.t1;jg18536.t1;jg19834.t1;jg20316.t1;jg22656.t1;jg22657.t1;jg22662.t1;jg22663.t1;jg22665.t1;jg22986.t1;jg2496.t1;jg2498.t1;jg282…
GO:0008643	BP	carbohydrate transport	12	39	4.49869e-10	1.00571e-07	jg14944.t1;jg14946.t1;jg14948.t1;jg14949.t1;jg14950.t1;jg14951.t1;jg17594.t1;jg17595.t1;jg17596.t1;jg17597.t1;jg17598.t1;jg17599.t1
GO:0034219	BP	carbohydrate transmembrane transport	12	39	4.49869e-10	1.00571e-07	jg14944.t1;jg14946.t1;jg14948.t1;jg14949.t1;jg14950.t1;jg14951.t1;jg17594.t1;jg17595.t1;jg17596.t1;jg17597.t1;jg17598.t1;jg17599.t1
GO:0015711	BP	organic anion transport	22	193	2.72199e-08	5.47665e-06	jg11913.t1;jg12199.t1;jg12201.t1;jg12204.t2;jg15742.t1;jg15936.t1;jg18388.t1;jg20316.t1;jg22986.t1;jg2496.t1;jg2498.t1;jg3090.t1;jg3782.t1;jg6944.t1;jg6947.t1;jg6948.t1;jg6949.t1;jg6952.t1;jg6953.t1;jg7089.t1;jg8090.t1;jg8091.t1
GO:1903825	BP	organic acid transmembrane transport	16	105	3.96125e-08	7.24549e-06	jg11913.t1;jg12199.t1;jg12201.t1;jg12204.t2;jg15936.t1;jg22986.t1;jg3090.t1;jg3782.t1;jg6944.t1;jg6947.t1;jg6948.t1;jg6949.t1;jg6952.t1;jg6953.t1;jg8090.t1;jg8091.t1
GO:0098656	BP	anion transmembrane transport	22	206	8.88809e-08	1.49024e-05	jg11913.t1;jg12199.t1;jg12201.t1;jg12204.t2;jg15742.t1;jg15936.t1;jg16816.t1;jg18388.t1;jg20316.t1;jg22986.t1;jg2496.t1;jg2498.t1;jg3090.t1;jg3782.t1;jg6944.t1;jg6947.t1;jg6948.t1;jg6949.t1;jg6952.t1;jg6953.t1;jg8090.t1;jg8091.t1
GO:0015849	BP	organic acid transport	16	115	1.46771e-07	2.10931e-05	jg11913.t1;jg12199.t1;jg12201.t1;jg12204.t2;jg15936.t1;jg22986.t1;jg3090.t1;jg3782.t1;jg6944.t1;jg6947.t1;jg6948.t1;jg6949.t1;jg6952.t1;jg6953.t1;jg8090.t1;jg8091.t1
GO:0046942	BP	carboxylic acid transport	16	115	1.46771e-07	2.10931e-05	jg11913.t1;jg12199.t1;jg12201.t1;jg12204.t2;jg15936.t1;jg22986.t1;jg3090.t1;jg3782.t1;jg6944.t1;jg6947.t1;jg6948.t1;jg6949.t1;jg6952.t1;jg6953.t1;jg8090.t1;jg8091.t1
GO:0015918	BP	sterol transport	8	24	1.96765e-07	2.63928e-05	jg14775.t1;jg19834.t1;jg22656.t1;jg22657.t1;jg22662.t1;jg22663.t1;jg22665.t1;jg4088.t1
GO:0006820	BP	anion transport	24	276	1.06856e-06	0.000134372	jg11913.t1;jg12199.t1;jg12201.t1;jg12204.t2;jg15742.t1;jg15936.t1;jg16816.t1;jg18388.t1;jg18887.t1;jg20316.t1;jg22986.t1;jg2496.t1;jg2498.t1;jg3090.t1;jg3782.t1;jg6944.t1;jg6947.t1;jg6948.t1;jg6949.t1;jg6952.t1;jg6953.t1;jg7089.t1;jg8090.t1;jg8091.t1
GO:1902600	BP	hydrogen ion transmembrane transport	13	100	4.82956e-06	0.000571593	jg14944.t1;jg14946.t1;jg14948.t1;jg14949.t1;jg14950.t1;jg14951.t1;jg17594.t1;jg17595.t1;jg17596.t1;jg17597.t1;jg17598.t1;jg17599.t1;jg2480.t2
GO:0006818	BP	hydrogen transport	13	101	5.40391e-06	0.000572246	jg14944.t1;jg14946.t1;jg14948.t1;jg14949.t1;jg14950.t1;jg14951.t1;jg17594.t1;jg17595.t1;jg17596.t1;jg17597.t1;jg17598.t1;jg17599.t1;jg2480.t2
GO:0015992	BP	proton transport	13	101	5.40391e-06	0.000572246	jg14944.t1;jg14946.t1;jg14948.t1;jg14949.t1;jg14950.t1;jg14951.t1;jg17594.t1;jg17595.t1;jg17596.t1;jg17597.t1;jg17598.t1;jg17599.t1;jg2480.t2
*CC: cellular component; MF: molecular function; BP: biological process
*honeybees: Apis cerana, Apis mellifera;

## Sheet: Supplementary Table 10
Supplementary Table 10. Differentially expressed genes in adults compared to larvae stage in Eupeodes corollae.
Gene		Log2Foldchange	pvalue	padj	Annotation
jg16163.t1	UP	5.09816	3.56445e-06	7.42706e-05	Alpha-amylase A
jg4574.t1	UP	14.8	4.02121e-16	4.02759e-14	Alpha-amylase-related protein
jg4573.t1	UP	12.8269	6.20513e-15	4.81909e-13	Alpha-amylase-related protein
jg21889.t1	UP	6.10394	7.44193e-08	2.03923e-06	aminopeptidase m1
jg21294.t1	UP	3.15533	0.000427049	0.00530995	Aminopeptidase N
jg18119.t1	UP	3.68691	0.000832968	0.00937041	ATP-binding cassette sub-family G member 1
jg5094.t1	UP	3.97714	0.000206716	0.0027492	Carboxylesterase 3A
jg6696.t1	UP	6.10393	0.000112373	0.00161106	Carboxypeptidase M
jg6696.t2	UP	6.57984	0.00279454	0.0264054	Carboxypeptidase M
jg10093.t1	UP	10.4729	3.73515e-13	2.11897e-11	Chymotrypsin BI
jg2843.t1	UP	12.8759	1.04575e-06	2.37676e-05	Chymotrypsin-1
jg2844.t1	UP	9.66493	0.00252735	0.0243561	Chymotrypsin-like elastase family member 1
jg12566.t1	UP	5.62076	1.57026e-06	3.47106e-05	Cytochrome P450 4d1
jg12555.t1	UP	5.33266	0.003073	0.0286268	Cytochrome P450 4d2
jg6409.t1	UP	4.73198	1.86232e-05	0.000329834	Cytochrome P450 4g15
jg2695.t1	UP	7.52027	4.33566e-07	1.04945e-05	Cytochrome P450 6a8
jg3114.t1	UP	10.3387	4.75169e-17	6.15988e-15	Cytochrome P450 6g1
jg3118.t1	UP	8.45778	1.64191e-13	9.83721e-12	Cytochrome P450 6g1
jg3115.t1	UP	7.36809	1.54773e-07	4.02825e-06	Cytochrome P450 6g1
jg20088.t1	UP	6.44856	6.69201e-09	2.11278e-07	cytochrome p450 711a1
jg8833.t1	UP	5.17295	0.000645211	0.00755069	cytochrome p450 71a1-like
jg3902.t1	UP	5.81702	4.41238e-07	1.0627e-05	cytochrome p450 family 71 protein
jg17983.t1	UP	12.1813	1.93027e-12	1.00119e-10	Endothelial lipase
jg18793.t1	UP	11.9892	3.04168e-12	1.51802e-10	Endothelial lipase
jg879.t1	UP	3.43959	0.000106927	0.00153754	Esterase B1
jg16747.t1	UP	3.60888	0.00370304	0.0332381	Esterase FE4
jg5154.t1	UP	4.72236	0.00341845	0.0312895	Glutathione S-transferase D7
jg22975.t1	UP	11.1548	8.2821e-11	3.42681e-09	Lipase 1
jg15760.t1	UP	8.35192	6.76387e-10	2.44357e-08	Lipase 3
jg19686.t1	UP	9.38327	4.48464e-07	1.07654e-05	Lipase 3
jg19681.t1	UP	6.34016	2.87319e-06	6.10049e-05	Lipase 3
jg12244.t1	UP	6.12398	4.57531e-05	0.000734223	Lipase 3
jg5547.t1	UP	5.05625	0.00107243	0.0116841	Lipase 3
jg6740.t1	UP	3.41225	0.000602711	0.0071338	Microsomal glutathione S-transferase 1
jg16154.t1	UP	18.0252	4.9826e-21	2.68008e-18	Opsin Rh1
jg16153.t1	UP	15.4126	1.54377e-16	1.6985e-14	Opsin Rh1
jg9172.t1	UP	15.4256	4.3272e-16	4.30438e-14	Opsin Rh1
jg16155.t1	UP	12.7432	3.33742e-15	2.723e-13	Opsin Rh1
jg16152.t1	UP	7.52681	3.81957e-06	7.85718e-05	Opsin Rh1
jg22605.t1	UP	10.7469	3.86801e-10	1.42939e-08	Opsin Rh2
jg9741.t1	UP	8.52167	5.42088e-11	2.28859e-09	Opsin Rh3
jg9744.t1	UP	6.782	8.0452e-10	2.87077e-08	Opsin Rh3
jg9743.t1	UP	12.8033	4.97023e-14	3.19392e-12	Opsin Rh4
jg2300.t1	UP	11.2528	5.49406e-15	4.33642e-13	Opsin Rh5
jg2925.t1	UP	5.91218	4.78531e-05	0.000763704	Pancreatic lipase-related protein 1
jg18794.t1	UP	10.9946	1.02081e-08	3.16103e-07	Pancreatic triacylglycerol lipase
jg715.t1	UP	9.25376	9.64498e-06	0.000183824	Pancreatic triacylglycerol lipase
jg712.t1	UP	7.72642	0.00205346	0.0205106	Pancreatic triacylglycerol lipase
jg18685.t1	UP	4.58861	0.00514851	0.0435733	Pancreatic triacylglycerol lipase
jg17808.t1	UP	12.6606	1.02276e-14	7.53985e-13	Pancreatic triacylglycerol lipase (Fragment)
jg2560.t1	UP	4.55233	0.000288423	0.00371345	Phospholipase A2
jg3915.t1	UP	9.9179	8.98442e-08	2.42529e-06	Phospholipase B1, membrane-associated
jg14602.t1	UP	3.92208	5.27388e-05	0.000828028	Probable cytochrome P450 12b2, mitochondrial
jg94.t1	UP	9.31664	4.95326e-06	9.97728e-05	Probable cytochrome P450 308a1
jg1701.t1	UP	9.69705	1.87258e-05	0.000331249	Probable cytochrome P450 313a4
jg15103.t1	UP	5.38371	4.43382e-06	9.00593e-05	Probable cytochrome P450 4aa1
jg21955.t1	UP	5.14973	0.00223636	0.0220194	Probable cytochrome P450 6a23
jg5145.t1	UP	9.30528	1.00666e-09	3.52283e-08	Probable cytochrome P450 9f2
jg17807.t1	UP	18.24	1.81277e-20	6.75046e-18	Probable phospholipase A1 magnifin
jg17811.t1	UP	10.8298	2.45792e-08	7.18238e-07	Probable phospholipase A1 magnifin
jg1865.t1	UP	6.73536	1.11881e-05	0.000210473	probable serine protease eda2
jg1864.t1	UP	5.39371	0.000999663	0.0110069	probable serine protease eda2
jg22817.t1	UP	18.2736	1.08424e-15	9.71999e-14	Serine protease 3
jg7242.t1	UP	4.06868	0.000227312	0.00297679	Serine protease 48
jg7240.t1	UP	9.9709	1.52927e-07	3.99453e-06	Serine protease easter
jg5610.t1	UP	10.4326	2.12423e-06	4.60451e-05	Serine protease easter
jg1538.t1	UP	4.68102	3.11175e-06	6.55907e-05	Serine protease gd
jg7250.t1	UP	10.8088	6.7695e-05	0.00103054	Serine protease gd
jg1537.t1	UP	2.97918	0.00121461	0.0130087	Serine protease gd
jg21632.t1	UP	12.0363	1.06243e-09	3.70906e-08	Serine protease snake
jg22455.t1	UP	8.80462	0.00226627	0.0222535	Serine protease snake
jg6699.t1	UP	15.8814	1.32022e-16	1.48632e-14	Serine protease SP24D
jg6713.t1	UP	7.04406	6.26021e-07	1.47115e-05	Serine protease SP24D
jg9413.t1	UP	17.0859	8.41862e-17	9.94013e-15	Serine proteases 1/2
jg18143.t1	UP	5.05342	1.17087e-05	0.000219413	Serine proteinase stubble
jg12127.t1	UP	17.8004	1.87307e-22	1.8135e-19	Trypsin beta
jg16799.t1	UP	3.63244	0.00234491	0.0228712	Venom carboxylesterase-6
jg16757.t1	UP	2.61941	0.0036752	0.03307	Venom carboxylesterase-6
jg8623.t1	UP	2.7668	0.00394733	0.035041	Venom carboxylesterase-6
jg2362.t1	UP	11.6329	3.13022e-17	4.25319e-15	Zinc carboxypeptidase A 1
jg5556.t1	DOWN	-15.7451	3.26352e-21	2.04187e-18	Alpha-amylase A
jg16165.t1	DOWN	-5.3915	7.67901e-05	0.0011509	Alpha-amylase A
jg16164.t1	DOWN	-7.66468	4.57929e-09	1.48449e-07	Alpha-amylase-related protein
jg5359.t1	DOWN	-3.15534	0.00255233	0.024548	Aminopeptidase N
jg9411.t1	DOWN	-17.3634	4.51041e-22	3.27523e-19	Chymotrypsin BI
jg9412.t1	DOWN	-15.261	9.16672e-14	5.68924e-12	Chymotrypsin BI
jg22925.t1	DOWN	-11.7143	3.46e-12	1.69762e-10	Chymotrypsin-2
jg10726.t1	DOWN	-2.83557	0.00424625	0.0372843	Cytochrome P450 302a1, mitochondrial
jg20079.t1	DOWN	-7.63992	9.68157e-06	0.00018428	Cytochrome P450 CYP12A2
jg20080.t1	DOWN	-3.79674	5.7081e-05	0.000886617	Cytochrome P450 CYP12A2
jg17978.t1	DOWN	-6.25522	3.00139e-08	8.66585e-07	Endothelial lipase
jg13359.t1	DOWN	-6.06946	1.96099e-07	5.02284e-06	Esterase FE4
jg13358.t1	DOWN	-3.30657	0.000669693	0.00778211	Esterase FE4
jg13357.t1	DOWN	-2.65863	0.00196971	0.0197692	Esterase FE4
jg10245.t1	DOWN	-7.34591	0.00158962	0.0164665	Esterase-5B
jg32.t1	DOWN	-2.96118	0.00198341	0.0198793	Glutathione S-transferase 1
jg5516.t1	DOWN	-5.37388	0.000299891	0.00384406	Glutathione S-transferase 1-1
jg5515.t1	DOWN	-4.51902	0.000537857	0.00647166	Glutathione S-transferase 1-1
jg5517.t1	DOWN	-2.97133	0.00409454	0.036127	Glutathione S-transferase 1-1
jg19677.t1	DOWN	-15.238	1.71051e-17	2.64274e-15	Lipase 3
jg19676.t1	DOWN	-13.02	9.92275e-15	7.38821e-13	Lipase 3
jg19682.t1	DOWN	-10.867	2.39039e-10	9.08785e-09	Lipase 3
jg7095.t1	DOWN	-10.5598	1.53129e-09	5.19601e-08	Lipase 3
jg19675.t1	DOWN	-7.33214	6.65923e-08	1.84213e-06	Lipase 3
jg17974.t1	DOWN	-4.72765	1.01674e-05	0.000192769	Lipase member H
jg17707.t1	DOWN	-6.26002	8.16378e-05	0.00121603	Pancreatic lipase-related protein 2
jg17802.t1	DOWN	-9.33943	1.74319e-15	1.49801e-13	Pancreatic triacylglycerol lipase
jg17803.t1	DOWN	-12.5163	6.56941e-15	5.04802e-13	Pancreatic triacylglycerol lipase
jg10631.t1	DOWN	-8.99498	1.53326e-06	3.39443e-05	Pancreatic triacylglycerol lipase
jg6189.t1	DOWN	-8.22711	2.26099e-05	0.000387679	Pancreatic triacylglycerol lipase
jg17709.t1	DOWN	-3.53909	0.00489039	0.0416314	Pancreatic triacylglycerol lipase
jg17805.t1	DOWN	-12.2504	1.43865e-14	1.03433e-12	Pancreatic triacylglycerol lipase (Fragment)
jg7956.t1	DOWN	-3.72009	0.000115048	0.00164292	Probable cytochrome P450 28d1
jg19749.t1	DOWN	-2.89382	0.00288304	0.0271005	Probable cytochrome P450 28d1
jg20901.t1	DOWN	-5.25907	2.58673e-05	0.000435814	Probable cytochrome P450 304a1
jg21954.t1	DOWN	-2.54879	0.00192107	0.0193346	Probable cytochrome P450 6a20
jg12839.t1	DOWN	-8.79441	1.09194e-06	2.47398e-05	Probable cytochrome P450 6a21
jg4118.t1	DOWN	-5.52934	4.67596e-08	1.32119e-06	Probable cytochrome P450 6g2
jg7241.t1	DOWN	-3.00127	0.00176645	0.0180663	Serine protease easter
jg21188.t1	DOWN	-10.4941	1.45155e-09	4.9602e-08	Serine protease snake
jg21187.t1	DOWN	-10.9879	1.89866e-09	6.35352e-08	Serine protease snake
jg15261.t1	DOWN	-5.65241	3.93613e-05	0.000641576	Serine protease snake
jg21636.t1	DOWN	-4.57568	0.00131279	0.013947	Serine protease snake
jg6711.t1	DOWN	-10.0436	6.30355e-13	3.4416e-11	Serine protease SP24D
jg6712.t1	DOWN	-3.91743	0.00316367	0.0292463	Serine protease SP24D
jg13381.t1	DOWN	-4.32098	5.5331e-05	0.000863128	Transmembrane protease serine 3
jg7368.t1	DOWN	-6.91042	0.00119824	0.0128524	Transmembrane protease serine 3
jg19684.t1	DOWN	-6.1198	0.000458299	0.00564057	triacylglycerol lipase 2
jg12299.t1	DOWN	-16.6066	3.18986e-20	1.05287e-17	Trypsin alpha
jg18958.t1	DOWN	-15.978	5.93301e-19	1.41254e-16	Trypsin alpha
jg12303.t1	DOWN	-14.9512	1.267e-17	2.04451e-15	Trypsin alpha
jg12307.t1	DOWN	-12.7375	2.98103e-17	4.12319e-15	Trypsin alpha
jg12300.t1	DOWN	-17.5849	4.32592e-22	3.27523e-19	Trypsin beta
jg12301.t1	DOWN	-12.5809	2.77557e-15	2.34358e-13	Trypsin beta
jg12302.t1	DOWN	-11.2417	2.07259e-11	9.2332e-10	Trypsin beta
jg13436.t1	DOWN	-13.0921	8.6016e-16	7.9064e-14	Trypsin-4
jg17954.t1	DOWN	-7.53122	9.22547e-10	3.27583e-08	Trypsin-4
jg17980.t1	DOWN	-9.08503	2.30414e-10	8.82928e-09	Venom phospholipase A1
jg2361.t1	DOWN	-9.84648	1.78264e-14	1.25069e-12	Zinc carboxypeptidase A 1
jg2363.t1	DOWN	-7.64318	4.52541e-08	1.28364e-06	Zinc carboxypeptidase A 1
jg2364.t1	DOWN	-4.39202	0.00521422	0.0440382	Zinc carboxypeptidase A 1
